# Supplementary material for: Induction of Jasmonoyl-Isoleucine (JA-Ile)-Dependent JASMONATE ZIM-DOMAIN (JAZ) Genes in NaCl-Treated Arabidopsis thaliana Roots Can Occur at Very Low JA-Ile Levels and in the Absence of the JA/JA-Ile Transporter JAT1/AtABCG16
Source: Plants (Basel). 2020 Nov 24;9(12):1635. doi: 10.3390/plants9121635 (PMC7760663; doi:10.3390/plants9121635)
Supplement: Supplementary file 1 [file plants-09-01635-s001.zip]

Archive with 1 entries (1 files):
- plants-994841-supplementary.docx
